# Supplementary material for: Guanidine thiocyanate solution facilitates sample collection for plant rhizosphere microbiome analysis
Source: PeerJ. 2019 Feb 19;7:e6440. doi: 10.7717/peerj.6440 (PMC6385689; doi:10.7717/peerj.6440)
Supplement: Supplemental Information 1 [file peerj-07-6440-s001.xlsx]

## Sheet: Sheet1
Table S1 Barcode sequences of samples
Samples	Barcode sequences
RT-2d1	ATCACGACATTCCTTT
RT-2d2	ATCACGACTATAGCCT
RT-2d3	ATCACGACATAGAGGC
GTC-2d1	ATCACGACCCTATCCT
GTC-2d2	ATCACGACGGCTCTGA
GTC-2d3	ATCACGACAGGCGAAG
FR-2d1	ATCACGACGTACTGAC
FR-2d2	ATCACGACGAGATTCC
FR-2d3	CAGAGAGGATTCCTTT
RT-8d1	CAGAGAGGTATAGCCT
RT-8d2	CAGAGAGGATAGAGGC
RT-8d3	CAGAGAGGCCTATCCT
GTC-8d1	CAGAGAGGGGCTCTGA
GTC-8d2	CAGAGAGGAGGCGAAG
GTC-8d3	CAGAGAGGGTACTGAC
FR-8d1 (RT)	CAGAGAGGGAGATTCC
FR-8d2 (RT)	GCTACGCTATTCCTTT
FR-8d3 (RT)	GCTACGCTTATAGCCT
RT-31d1	GCTACGCTATAGAGGC
RT-31d2	GCTACGCTCCTATCCT
RT-31d3	GCTACGCTGGCTCTGA
GTC-31d1	GCTACGCTAGGCGAAG
GTC-31d2	GCTACGCTGTACTGAC
GTC-31d3	GCTACGCTGAGATTCC
FR-31d1 (RT)	CGAGGCTGATTCCTTT
FR-31d2 (RT)	CGAGGCTGTATAGCCT
FR-31d3 (RT)	CGAGGCTGATAGAGGC
